# Supplementary material for: An approach to learn regulation to maximize growth and entropy production rates in metabolism
Source: Front Syst Biol. 2023 Apr 5;3:981866. doi: 10.3389/fsysb.2023.981866 (PMC12341972; doi:10.3389/fsysb.2023.981866)
Supplement: Supplementary file 2 [file DataSheet1.CSV]

	Equilibrium Constant
RIBULOSE-BISPHOSPHATE-CARBOXYLASE-RXN	10701.065769838004
PHOSGLYPHOS-RXN	0.0005740359945496916
1.2.1.13-RXN	0.0005513404767269929
TRIOSEPISOMERIZATION-RXN	8.147059620039101
F16ALDOLASE-RXN	460.17782972702497
F16BDEPHOS-RXN	0.02080425626816634
2TRANSKETO-RXN	746.7180806004266
RIBULP3EPIM-RXN	0.2537146640208911
1TRANSKETO-RXN	0.1991728240238951
SEDOHEPTULOSE-BISPHOSPHATASE-RXN	1367.5568423194804
RIB5PISOM-RXN	0.4837862674746284
PHOSPHORIBULOKINASE-RXN	1742.0510377305873
SEDOBISALDOL-RXN	222.62771461821254
2PGADEHYDRAT-RXN	5.206396532408382
PEPDEPHOS-RXN	115627.90675616064
CITSYN-RXN	330037.3647936146
ACONITATEDEHYDR-RXN	0.035148145732761066
ACONITATEHYDR-RXN	0.7850268520840997
ISOCITDEH-RXN	0.298141588374558
SUCCCOASYN-RXN	0.668047772569295
RXN-14971	3.216424274928801e-12
FUMHYDR-RXN	4.037996886918378
MALSYN-RXN	259088.19355406286
ALCOHOL-DEHYDROG-RXN	5.377238129525271e-05
RXN66-3	37009662.38994769
ACETATE--COA-LIGASE-RXN	8.83159999222572
ASPAMINOTRANS-RXN	3.2215004114705934
ASPARTATEKIN-RXN	0.001339193500170657
ASPARTATE-SEMIALDEHYDE-DEHYDROGENASE-RXN	174.76873399341267
HOMOSERDEHYDROG-RXN	125343.31010626428
HOMOSERINE-O-ACETYLTRANSFERASE-RXN	35892.5630878244
ACETYLHOMOSER-CYS-RXN	72766877933.79315
HOMOCYSMET-RXN	25.208084018092677
S-ADENMETSYN-RXN	1.0
RXN-7605	1.0
ADENOSYLHOMOCYSTEINASE-RXN	3.572043563334635e-07
ADENOSYLHOMOCYSTEINE-NUCLEOSIDASE-RXN	661.6052203051312
RIBOSYLHOMOCYSTEINASE-RXN	222.62771461821254
GLUTAMINESYN-RXN	1313.4880888212585
GLUTAMATESYN-RXN	7600739627.949389
PGLYCDEHYDROG-RXN	2.8041501140318533e-07
PSERTRANSAM-RXN	0.00572184725007902
RXN0-5114	79.58631652782425
CYSTATHIONINE-BETA-SYNTHASE-RXN	494032.58022146986
O-SUCCHOMOSERLYASE-RXN	14493184573.475655
HOMSUCTRAN-RXN	604438.098086064
SERINE-O-ACETTRAN-RXN	14.92071427975928
ACSERLY-RXN	384088678.25086874
2-OXOGLUTARATE-SYNTHASE-RXN	6.500014404502661e-16
PYRUFLAVREDUCT-RXN	2.0047046446805243e-14
DIHYDROXYISOVALDEHYDRAT-RXN	1528602.3879420357
ACETOLACTREDUCTOISOM-RXN	3.847242054144828e-05
RXN-8991	7.515578209033463
3-ISOPROPYLMALDEHYDROG-RXN	0.00013988316381390698
RXN-7800	3190.432745920117
RXN-15121	951.2006864708253
DIHYDROXYMETVALDEHYDRAT-RXN	1528602.3879420357
ACETOOHBUTREDUCTOISOM-RXN	3.847242054144828e-05
ACETOLACTSYN-RXN	2027352.5118766844
RXN-15123	951.2006864708253
3-ISOPROPYLMALISOM-RXN	1.8314232343481571
2-ISOPROPYLMALATESYN-RXN	7148.823151657809
BRANCHED-CHAINAMINOTRANSFERILEU-RXN	16.84020437902646
BRANCHED-CHAINAMINOTRANSFERLEU-RXN	1.6894689855624905
RXN-15122	0.09254743141207866
BRANCHED-CHAINAMINOTRANSFERVAL-RXN	0.7850268520840997
ACETOOHBUTSYN-RXN	35892.5630878244
DAHPSYN-RXN	9588766572657.254
3-DEHYDROQUINATE-SYNTHASE-RXN	9.542054111226499e+26
3-DEHYDROQUINATE-DEHYDRATASE-RXN	8.482427227922429
SHIKIMATE-5-DEHYDROGENASE-RXN	0.0014517165526326586
SHIKIMATE-KINASE-RXN	7749.488703299932
2.5.1.19-RXN	610.3239706847955
CHORISMATE-SYNTHASE-RXN	574941933.8285841
CHORISMATEMUT-RXN	256589585.97457758
PREPHENATEDEHYDROG-RXN	126.56387306668111
TYROSINE-AMINOTRANSFERASE-RXN	0.6416353345467383
ANTHRANSYN-RXN	1.6596552712175936e+18
PRTRANS-RXN	48611750720.49232
PRAISOM-RXN	52.105827951006674
IGPSYN-RXN	232157830178346.1
RXN0-2381	0.000415704898066216
RXN0-2382	509408563.5203272
PRPPSYN-RXN	0.10445328759143574
ATPPHOSPHORIBOSYLTRANS-RXN	1.0
HISTPRATPHYD-RXN	1.0
HISTCYCLOHYD-RXN	1.0
PRIBFAICARPISOM-RXN	42.58827613402108
GLUTAMIDOTRANS-RXN	1.0
IMIDPHOSDEHYD-RXN	17196870.147339683
HISTAMINOTRANS-RXN	0.04130279200702001
HISTIDPHOS-RXN	333.2511891507277
HISTOLDEHYD-RXN	6.242815313333116e-05
HISTALDEHYD-RXN	14776.821154876467
DIHYDRODIPICSYN-RXN	4.398307330196287e+16
RXN-14014	6.626999364811119e-11
TETHYDPICSUCC-RXN	1.8612428734461504e-05
SUCCINYLDIAMINOPIMTRANS-RXN	0.46465893058269636
SUCCDIAMINOPIMDESUCC-RXN	0.03966981382965349
DIAMINOPIMEPIM-RXN	1.9853049046612417
DIAMINOPIMDECARB-RXN	1423.8512955630881
HOMOSERKIN-RXN	2027352.5118766844
THRESYN-RXN	102448.33855009661
THREONINE-ALDOLASE-RXN	0.018432933270501446
GLYOHMETRANS-RXN	63.75034523388595
RXN-10814	0.16530743298338518
PREPHENATEDEHYDRAT-RXN	164054022236.45572
ALANINE-DEHYDROGENASE-RXN	5.152201552493961e-08
ASNSYNA-RXN	2240.794371972899
ASNSYNB-RXN	375988.71376439783
CARBPSYN-RXN	1.0991917849296207
ACETYLGLUTKIN-RXN	1.1014600042945144e-05
N-ACETYLGLUTPREDUCT-RXN	460.213101483257
ACETYLORNTRANSAM-RXN	0.18238306576221774
ARGSUCCINLYA-RXN	0.0029797387661994186
ARGSUCCINSYN-RXN	0.20685420895816722
GLUTAMATE-N-ACETYLTRANSFERASE-RXN	0.1278042093469444
N-ACETYLTRANSFER-RXN	721.6441908519403
ORNCARBAMTRANSFER-RXN	1167943.6197767495
RXN0-5224	0.23075762745390668
SPONTPRO-RXN	0.260879411820233
GLUTKIN-RXN	3.815415784863279e-06
GLUTSEMIALDEHYDROG-RXN	489.6068890109055
ORNITHINE-CYCLODEAMINASE-RXN	9489.978409589336
PYRROLINECARBREDUCT-RXN	2602844802.326646
SULFATE-ADENYLYLTRANS-RXN	1.063042224824431e-08
ADENYLYLSULFKIN-RXN	119.73780763784214
1.8.4.8-RXN	6100999.01208558
SULFITE-REDUCT-RXN	2.91678043991473e-23
325-BISPHOSPHATE-NUCLEOTIDASE-RXN	12.244476397405526
MALATE-DEHYDROGENASE-NADP+-RXN	3.564691407374889e-06
OXALODECARB-RXN	3344.8114500466772
RXN-9929	2711924610.039129
DIHYDROOROT-RXN	0.5641824412775989
THYMIDYLATESYN-RXN	73524386.01142618
DTMPKI-RXN	3.706341748032559
RXN-12002	4.117097588794267
CTPSYN-RXN	28292.34466772019
RXN-12195	40163.41349862219
CDPREDUCT-RXN	4677086.364367928
DCDPKIN-RXN	0.21126000863946323
DCTP-DEAM-RXN	37925.27664643609
DTDPKIN-RXN	0.19747732102129417
UDPREDUCT-RXN	11185056.10731582
DUDPKIN-RXN	0.5429734042858286
RXN-8850	1496638814929.175
DUTP-PYROP-RXN	5078359.18795533
RXN0-723	60945782123.57287
RXN0-724	11472744932202.293
ASPCARBTRANS-RXN	15599.830466665771
OROPRIBTRANS-RXN	0.006031789546936271
OROTPDECARB-RXN	155347.87274832395
UDPKIN-RXN	0.027616747502733137
AICARSYN-RXN	3.1995068497859634e-05
AIRCARBOXY-RXN	0.40111178063878683
GLYRIBONUCSYN-RXN	25297.292956847992
PRPPAMIDOTRANS-RXN	113317461370.50922
AMPSYN-RXN	4.733579618330048e-05
AICARTRANSFORM-RXN	0.0341897383353485
GART-RXN	0.053604216411086696
AIRS-RXN	0.006196461878198654
SAICARSYN-RXN	1082759610229.0751
FGAMSYN-RXN	4.3812835200480024e-06
ADENYL-KIN-RXN	2.1218894931633665
GUANYL-KIN-RXN	3.423007422513789
ADPREDUCT-RXN	26049825.23545458
DADPKIN-RXN	0.2644652838000119
GDPREDUCT-RXN	3717301.6046206383
DGDPKIN-RXN	0.3393530943332412
GDPKIN-RXN	1.4287838264507013
IMPCYCLOHYDROLASE-RXN	2815.9894638449173
IMP-DEHYDROG-RXN	7.830217748091864e-05
ADENYLOSUCCINATE-SYNTHASE-RXN	1.957523756768399
GMP-SYN-GLUT-RXN	1.5329382704862929e+56
SAM Hydrolase::ADENOSYLMETHIONINE-HYDROLASE-RXN	26.351843974148235
MTA nucleosidase::METHYLTHIOADENOSINE-NUCLEOSIDASE-RXN	26.351843974148235
MTNA::5.3.1.23-RXN	26.351843974148235
MT-Ribulose lyase::MT-Ribulose lyase	26.351843974148235
MT-acetate reductase::MT-acetate reductase	26.351843974148235
MT-ethanol dehydrogenase::MT-ethanol dehydrogenase	26.351843974148235
O-ACETYLHOMOSERINE-THIOL-LYASE::O-ACETYLHOMOSERINE-THIOL-LYASE-RXN	26.351843974148235
protein_syn	36652746771.010185
rna_syn	6494276698.305427
dna_syn	4.217562983415283e+19
