# Supplementary material for: An approach to learn regulation to maximize growth and entropy production rates in metabolism
Source: Front Syst Biol. 2023 Apr 5;3:981866. doi: 10.3389/fsysb.2023.981866 (PMC12341972; doi:10.3389/fsysb.2023.981866)
Supplement: Supplementary file 3 [file DataSheet2.CSV]

	Conc	Variable
D-RIBULOSE-1,5-BISPHOSPHATE:CYTOPLASM	0.001	True
CARBAMOYL PHOSPHATE:CYTOPLASM	0.001	True
MESO-DIAMINOPIMELATE:CYTOPLASM	0.001	True
L-LYSINE:CYTOPLASM	0.001	True
O-PHOSPHO-L-HOMOSERINE:CYTOPLASM	0.001	True
GLYCINE:CYTOPLASM	0.001	True
L-PHENYLALANINE:CYTOPLASM	0.001	True
3-PHENYL-2-OXOPROPANOATE:CYTOPLASM	0.001	True
L-ALANINE:CYTOPLASM	0.001	True
L-ASPARAGINE:CYTOPLASM	0.001	True
H2CO3:CYTOPLASM	0.001	True
N-ACETYL-L-GLUTAMATE:CYTOPLASM	0.001	True
N-SUCCINYL-L,L-2,6-DIAMINOPIMELATE:CYTOPLASM	0.001	True
N-ACETYLGLUTAMYL-PHOSPHATE:CYTOPLASM	0.001	True
N-ACETYL-L-GLUTAMATE 5-SEMIALDEHYDE:CYTOPLASM	0.001	True
N-ACETYL-L-ORNITHINE:CYTOPLASM	0.001	True
L-ARGININOSUCCINATE:CYTOPLASM	0.001	True
L-ARGININE:CYTOPLASM	0.001	True
L-CITRULLINE:CYTOPLASM	0.001	True
L-ORNITHINE:CYTOPLASM	0.001	True
(S)-1-PYRROLINE-5-CARBOXYLATE:CYTOPLASM	0.001	True
L-GLUTAMATE-5-SEMIALDEHYDE:CYTOPLASM	0.001	True
L,L-DIAMINOPIMELATE:CYTOPLASM	0.001	True
N-SUCCINYL-2-AMINO-6-KETOPIMELATE:CYTOPLASM	0.001	True
L-PROLINE:CYTOPLASM	0.001	True
5-(5-PHOSPHO-D-RIBOSYL-AMINOFORMIMINO)-1-(5-PHOSPHORIBOSYL)-IMIDAZOLE-4-CARBOXAMIDE:CYTOPLASM	0.001	True
L-TYROSINE:CYTOPLASM	0.001	True
ANTHRANILATE:CYTOPLASM	0.001	True
5-PHOSPHO-ALPHA-D-RIBOSE-1-DIPHOSPHATE:CYTOPLASM	0.001	True
1-(2-CARBOXYPHENYLAMINO)-1-DEOXY-D-RIBULOSE-5-PHOSPHATE:CYTOPLASM	0.001	True
(1S,2R)-1-C-(INDOL-3-YL)GLYCEROL-3-PHOSPHATE:CYTOPLASM	0.001	True
INDOLE:CYTOPLASM	0.001	True
L-TRYPTOPHAN:CYTOPLASM	0.001	True
1-(5-PHOSPHO-BETA-D-RIBOSYL)-ATP:CYTOPLASM	0.001	True
1-(5-PHOSPHO-BETA-D-RIBOSYL)-AMP:CYTOPLASM	0.001	True
PHOSPHORIBULOSYLFORMIMINO-AICAR-PHOSPHATE:CYTOPLASM	0.001	True
(S)-2,3,4,5-TETRAHYDRODIPICOLINATE:CYTOPLASM	0.001	True
D-ERYTHRO-1-(IMIDAZOL-4-YL)-GLYCEROL-3-PHOSPHATE:CYTOPLASM	0.001	True
5-AMINO-1-(5-PHOSPHO-D-RIBOSYL)IMIDAZOLE-4-CARBOXAMIDE:CYTOPLASM	0.001	True
3-(IMIDAZOL-4-YL)-2-OXOPROPYL-PHOSPHATE:CYTOPLASM	0.001	True
L-HISTIDINOL-PHOSPHATE:CYTOPLASM	0.001	True
HISTIDINOL:CYTOPLASM	0.001	True
HISTIDINAL:CYTOPLASM	0.001	True
L-HISTIDINE:CYTOPLASM	0.001	True
L-ASPARTATE-4-SEMIALDEHYDE:CYTOPLASM	0.001	True
(2S,4S)-4-HYDROXY-2,3,4,5-TETRAHYDRODIPICOLINATE:CYTOPLASM	0.001	True
GAMMA-L-GLUTAMYL 5-PHOSPHATE:CYTOPLASM	0.001	True
ADENOSINE-5'-PHOSPHOSULFATE:CYTOPLASM	0.001	True
PREPHENATE:CYTOPLASM	0.001	True
DGDP:CYTOPLASM	0.001	True
N1-(5-PHOSPHO-BETA-D-RIBOSYL)GLYCINAMIDE:CYTOPLASM	0.001	True
ADENYLO-SUCCINATE:CYTOPLASM	0.001	True
5-FORMAMIDO-1-(5-PHOSPHO-D-RIBOSYL)-IMIDAZOLE-4-CARBOXAMIDE:CYTOPLASM	0.001	True
N2-FORMYL-N1-(5-PHOSPHO-BETA-D-RIBOSYL)GLYCINAMIDE:CYTOPLASM	0.001	True
2-(FORMAMIDO)-N1-(5-PHOSPHO-BETA-D-RIBOSYL)ACETAMIDINE:CYTOPLASM	0.001	True
GMP:CYTOPLASM	0.001	True
GDP:CYTOPLASM	0.001	True
DADP:CYTOPLASM	0.001	True
DATP:CYTOPLASM	0.001	True
DGTP:CYTOPLASM	0.001	True
5-AMINO-1-(5-PHOSPHO-BETA-D-RIBOSYL)IMIDAZOLE:CYTOPLASM	0.001	True
GTP:CYTOPLASM	0.001	True
IMP:CYTOPLASM	0.001	True
XMP:CYTOPLASM	0.001	True
S-METHYL-5-THIOADENOSINE:CYTOPLASM	0.001	True
S-METHYL-5-THIO-D-RIBOSE-1-PHOSPHATE:CYTOPLASM	0.001	True
5-METHYLSULFANYL-RIBULOSE-1-PHOSPHATE:CYTOPLASM	0.001	True
S-METHYL-THIOACETATE:CYTOPLASM	0.001	True
2-METHYLTHIOETHANOL:CYTOPLASM	0.001	True
METHANETHIOL:CYTOPLASM	0.001	True
5-PHOSPHO-BETA-D-RIBOSYLAMINE:CYTOPLASM	0.001	True
5-AMINO-1-(5-PHOSPHO-D-RIBOSYL)IMIDAZOLE-4-CARBOXYLATE:CYTOPLASM	0.001	True
3'-PHOSPHOADENYLYL-SULFATE:CYTOPLASM	0.001	True
UDP:CYTOPLASM	0.001	True
SULFITE:CYTOPLASM	0.001	True
5-PHOSPHO-ALPHA-D-RIBOSE 1-DIPHOSPHATE:CYTOPLASM	0.001	True
(S)-DIHYDROOROTATE:CYTOPLASM	0.001	True
OROTATE:CYTOPLASM	0.001	True
N-CARBAMOYL-L-ASPARTATE:CYTOPLASM	0.001	True
DUMP:CYTOPLASM	0.001	True
DTMP:CYTOPLASM	0.001	True
DTDP:CYTOPLASM	0.001	True
UMP:CYTOPLASM	0.001	True
UTP:CYTOPLASM	0.001	True
5'-PHOSPHORIBOSYL-4-(N-SUCCINOCARBOXAMIDE)-5-AMINOIMIDAZOLE:CYTOPLASM	0.001	True
CTP:CYTOPLASM	0.001	True
CDP:CYTOPLASM	0.001	True
DCDP:CYTOPLASM	0.001	True
DCTP:CYTOPLASM	0.001	True
DUTP:CYTOPLASM	0.001	True
DTTP:CYTOPLASM	0.001	True
DUDP:CYTOPLASM	0.001	True
FORMATE:CYTOPLASM	0.001	True
OROTIDINE 5'-PHOSPHATE:CYTOPLASM	0.001	True
3-(4-HYDROXYPHENYL)PYRUVATE:CYTOPLASM	0.001	True
N-(5-PHOSPHORIBOSYL)-ANTHRANILATE:CYTOPLASM	0.001	True
CHORISMATE:CYTOPLASM	0.001	True
5-O-(1-CARBOXYLATOVINYL)-3-PHOSPHONATOSHIKIMATE:CYTOPLASM	0.001	True
BETA-D-FRUCTOSE-1,6-BISPHOSPHATE:CYTOPLASM	0.001	True
ACETATE:CYTOPLASM	0.001	True
GLYCERONE_PHOSPHATE:CYTOPLASM	0.001	True
L-GLUTAMATE:CYTOPLASM	0.001	True
L-ASPARTATE:CYTOPLASM	0.001	True
L-ASPARTYL-4-PHOSPHATE:CYTOPLASM	0.001	True
L-ASPARTATE-SEMIALDEHYDE:CYTOPLASM	0.001	True
L-HOMOSERINE:CYTOPLASM	0.001	True
BETA-D-FRUCTOSE-6-PHOSPHATE:CYTOPLASM	0.001	True
O-ACETYL-L-HOMOSERINE:CYTOPLASM	0.001	True
H2S:CYTOPLASM	0.001	True
L-HOMOCYSTEINE:CYTOPLASM	0.001	True
D-GLYCERALDEHYDE-3-PHOSPHATE:CYTOPLASM	0.001	True
L-METHIONINE:CYTOPLASM	0.001	True
S-ADENOSYL-L-METHIONINE:CYTOPLASM	0.001	True
D-RIBULOSE-5-PHOSPHATE:CYTOPLASM	0.001	True
ACETALDEHYDE:CYTOPLASM	0.001	True
GLYOXYLATE:CYTOPLASM	0.001	True
3-PHOSPHO-D-GLYCEROYL-PHOSPHATE:CYTOPLASM	0.001	True
ACETYL-COA:CYTOPLASM	0.001	True
D-XYLULOSE-5-PHOSPHATE:CYTOPLASM	0.001	True
D-RIBOSE-5-PHOSPHATE:CYTOPLASM	0.001	True
D-SEDOHEPTULOSE-1,7-BISPHOSPHATE:CYTOPLASM	0.001	True
2-PHOSPHO-D-GLYCERATE:CYTOPLASM	0.001	True
PHOSPHOENOLPYRUVATE:CYTOPLASM	0.001	True
PYRUVATE:CYTOPLASM	0.001	True
D-ERYTHROSE-4-PHOSPHATE:CYTOPLASM	0.001	True
OXALOACETATE:CYTOPLASM	0.001	True
(S)-MALATE:CYTOPLASM	0.001	True
CITRATE:CYTOPLASM	0.001	True
CIS-ACONITATE:CYTOPLASM	0.001	True
D-THREO-ISOCITRATE:CYTOPLASM	0.001	True
2-OXOGLUTARATE:CYTOPLASM	0.001	True
SUCCINYL-COA:CYTOPLASM	0.001	True
SUCCINATE:CYTOPLASM	0.001	True
FUMARATE:CYTOPLASM	0.001	True
S-RIBOSYL-L-HOMOCYSTEINE:CYTOPLASM	0.001	True
S-ADENOSYL-L-HOMOCYSTEINE:CYTOPLASM	0.001	True
(2R,3S)-3-ISOPROPYLMALATE:CYTOPLASM	0.001	True
(2S)-2-ISOPROPYLMALATE:CYTOPLASM	0.001	True
(2S)-2-ISOPROPYL-3-OXOSUCCINATE:CYTOPLASM	0.001	True
4-METHYL-2-OXOPENTANOATE:CYTOPLASM	0.001	True
2-AMINOBUT-2-ENOATE:CYTOPLASM	0.001	True
2-IMINOBUTANOATE:CYTOPLASM	0.001	True
(R)-2,3-DIHYDROXY-3-METHYLPENTANOATE:CYTOPLASM	0.001	True
(S)-3-METHYL-2-OXOPENTANOATE:CYTOPLASM	0.001	True
(S)-2-ACETO-2-HYDROXYBUTANOATE:CYTOPLASM	0.001	True
2-OXOBUTANOATE:CYTOPLASM	0.001	True
L-ISOLEUCINE:CYTOPLASM	0.001	True
(S)-2-ACETOLACTATE:CYTOPLASM	0.001	True
L-LEUCINE:CYTOPLASM	0.001	True
L-THREONINE:CYTOPLASM	0.001	True
L-VALINE:CYTOPLASM	0.001	True
3-DEOXY-D-ARABINO-HEPTULOSONATE-7-PHOSPHATE:CYTOPLASM	0.001	True
3-DEHYDROQUINATE:CYTOPLASM	0.001	True
3-DEHYDROSHIKIMATE:CYTOPLASM	0.001	True
SHIKIMATE:CYTOPLASM	0.001	True
SHIKIMATE-3-PHOSPHATE:CYTOPLASM	0.001	True
2-ISOPROPYLMALEATE:CYTOPLASM	0.001	True
D-SEDOHEPTULOSE-7-PHOSPHATE:CYTOPLASM	0.001	True
O-SUCCINYL-L-HOMOSERINE:CYTOPLASM	0.001	True
L-CYSTATHIONINE:CYTOPLASM	0.001	True
3-PHOSPHO-D-GLYCERATE:CYTOPLASM	0.001	True
(2R)-2,3-DIHYDROXY-3-METHYLBUTANOATE:CYTOPLASM	0.001	True
L-GLUTAMINE:CYTOPLASM	0.001	True
O-ACETYL-L-SERINE:CYTOPLASM	0.001	True
3-PHOSPHOOXYPYRUVATE:CYTOPLASM	0.001	True
L-CYSTEINE:CYTOPLASM	0.001	True
3-PHOSPHO-L-SERINE:CYTOPLASM	0.001	True
3-METHYL-2-OXOBUTANOATE:CYTOPLASM	0.001	True
L-SERINE:CYTOPLASM	0.001	True
H2O:CYTOPLASM	55.5	False
NADH:CYTOPLASM	0.00083	False
ADP:CYTOPLASM	5.6e-06	False
NAD+:CYTOPLASM	0.0026	False
FD_RED:CYTOPLASM	0.002	False
ORTHOPHOSPHATE:CYTOPLASM	0.02	False
NADP+:CYTOPLASM	2.1e-06	False
ETHYLENE:CYTOPLASM	1e-07	False
H2:CYTOPLASM	2e-09	False
NADPH:CYTOPLASM	0.00012	False
ATP:CYTOPLASM	0.096	False
A_REDUCED_THIOREDOXIN:CYTOPLASM	0.002	False
N10-FORMYLTETRAHYDROFOLATE:CYTOPLASM	0.002	False
COA:CYTOPLASM	1.4e-06	False
CO2:CYTOPLASM	0.0001	False
A_REDUCED_FERREDOXIN:CYTOPLASM	0.002	False
AN_OXIDIZED_FERREDOXIN:CYTOPLASM	0.002	False
5,10-METHYLENETETRAHYDROFOLATE:CYTOPLASM	0.002	False
NH3:CYTOPLASM	0.0001	False
(4S)-4,5-DIHYDROXYPENTAN-2,3-DIONE:CYTOPLASM	2e-09	False
ADENINE:CYTOPLASM	2e-06	False
ADENOSINE:CYTOPLASM	2e-14	False
TETRAHYDROFOLATE:CYTOPLASM	0.002	False
5-METHYLTETRAHYDROFOLATE:CYTOPLASM	0.002	False
SULFATE:CYTOPLASM	0.01	False
ADENOSINE-3',5'-BISPHOSPHATE:CYTOPLASM	0.001	False
AN_OXIDIZED_THIOREDOXIN:CYTOPLASM	0.002	False
DIPHOSPHATE:CYTOPLASM	0.0001	False
AMP:CYTOPLASM	2.81e-07	False
A 7,8-DIHYDROFOLATE:CYTOPLASM	0.002	False
ETHANOL:CYTOPLASM	0.085	False
FD_OX:CYTOPLASM	2e-06	False
PROTEIN	1e-09	False
RNA	1e-08	False
DNA	1e-09	False
